# Supplementary material for: The Contribution of Density Functional Theory to the Atomistic Knowledge of Electrochromic Processes
Source: Molecules. 2021 Sep 24;26(19):5793. doi: 10.3390/molecules26195793 (PMC8510163; doi:10.3390/molecules26195793)
Supplement: Supplementary file 1 [file molecules-26-05793-s001.zip]

Archive with 1 entries (1 files):
- molecules-1318185-supplementary.pdf
